# Supplementary material for: Targeting epigenetic regulators to overcome drug resistance in the emerging human fungal pathogen Candida auris
Source: Nat Commun. 2025 May 20;16:4668. doi: 10.1038/s41467-025-59898-6 (PMC12092656; doi:10.1038/s41467-025-59898-6)
Supplement: Supplementary file 3 — Supplementary Data 1-2 [file 41467_2025_59898_MOESM3_ESM.zip › Supplementary Data 1.xlsx]

## Sheet: Sheet1
Supplementary Data 1. C. auris strains and plasmid used in this study
Strain	Description	Reference
CBS12767	Wild type	Gift from Linqi Wang
yCB799	Wild type	This study
gcn5Δ	gcn5Δ::AgNAT1, CBS12767	This study
GCN5 AB	gcn5Δ::AgNAT1,leu2Δ::GCN5::HygB, gcn5Δ	This study
gcn5Δ-2	gcn5Δ::AgNAT1, yCB799	This study
rtt109Δ	rtt109Δ::AgNAT1, CBS12767	This study
set1Δ	set1Δ::AgNAT1, CBS12767	This study
set2Δ	set2Δ::AgNAT1, CBS12767	This study
dot1Δ	dot1Δ::AgNAT1, CBS12767	This study
cas5Δ	cas5Δ::AgNAT1，CBS12767	This study
cas5Δ-2	cas5Δ::AgNAT1, yCB799	This study
cna1Δ	cna1Δ::AgNAT1, CBS12767	This study
cna1Δ-2	cna1Δ::AgNAT1, yCB799	This study
crz1Δ	crz1Δ::AgNAT1, CBS12767	This study
crz1Δ-2	crz1Δ::AgNAT1, yCB799	This study
leu2Δ	leu2Δ::AgNAT1, CBS12767	This study
gcn5Δleu2Δ	gcn5Δ::FRT, leu2Δ::AgNAT1, CBS12767	This study
BJCA001	Wild type	Gift from Guanghua Huang
CBS12766	Wild type	Gift from Guanghua Huang
CBS15605	Wild type	Gift from Linqi Wang
CBS10913	Wild type	Gift from Guanghua Huang
CBS12372	Wild type	Gift from Linqi Wang
BJCA002	Wild type	Gift from Guanghua Huang
RICU2	Wild type	Gift from Guanghua Huang
B11221	Wild type	from Fitz Gerald Salazar Silao CFG562
B11244	Wild type	from Fitz Gerald Salazar Silao CFG563
AR1097	Wild type	from Fitz Gerald Salazar Silao CFG565
Plasmid	Description	Source
pCB189	SpeI-AgNAT-EcoRV	This study
pCB378	5’ Flank of LEU2-PmeI-GCN5 expression cassette- PmeI-HygB expression cassette-3’ Flank of LEU2	This study
pCB294	XbaI-TrpC Promoter-HygB ORF-mCherry-TrpC terminator-KpnI	This study
