# Supplementary material for: Targeting epigenetic regulators to overcome drug resistance in the emerging human fungal pathogen Candida auris
Source: Nat Commun. 2025 May 20;16:4668. doi: 10.1038/s41467-025-59898-6 (PMC12092656; doi:10.1038/s41467-025-59898-6)
Supplement: Supplementary file 3 — Supplementary Data 1-2 [file 41467_2025_59898_MOESM3_ESM.zip › Supplementary Data 2.xlsx]

## Sheet: Sheet1
Supplementary Data 2. Primers used in this study
Primer Name	Purpose	Sequence
CBO3085	common AgNAT, forward	ATCAAGCTTGCCTCGTCCCCGCC
CBO3086	common AgNAT, reverse	TTAGTATCGAATCGACAGCAGTATAG
CBO4239	upstream fragment for SET1 delete, forward	GGCGGCCGCTCTAGAACTAGTGGTTTAAACGAAGCGAATGAGGGTGAGATG
CBO4240	upstream fragment for SET1 delete, reverse	GGGGACGAGGCAAGCTTGATGCAAGGGTACGAAAGATTAGATG
CBO4241	downstream fragment for SET1 delete, forward	CGCTATACTGCTGTCGATTCGATACTAAAGAGGTGAGATCGTATTTTGCAACC
CBO4242	downstream fragment for SET1 delete, reverse	GAATTCCTGCAGCCCGGGGGATCGTTTAAACCTTTCTCGTTCTGCCAGTCCTTC
CBO4285	SET1 upstream verification primer, forward	TCTAGTGCTGACTACATGCAAGGT
CBO3745	common verification primer for target gene upstream fragment in pSFS2A and junction in C. auris, reverse	GGATGTGATGTGAGAACTGTATCC
CBO3746	common verification primer for target gene upstream fragment in pSFS2A and junction in C. auris, forward	TATACGATGGTACTGCTTCCGATG
CBO4286	SET1 downstream verification primer, reverse	GTCCATATGGAGATACTTGCTGCT
CBO4287	C. auris SET1 ORF PCR, forward	TCAAGAAGGCTGGAACTCTTTC
CBO4288	C. auris SET1 ORF PCR, reverse	TAAATTTCGTCCACCTTTTGCT
CBO4223	upstream fragment for SET2 delete, forward	GGCGGCCGCTCTAGAACTAGTGGTTTAAACCTCGTTCTGTGATGATCAGCTTGC
CBO4224	upstream fragment for SET2 delete, reverse	GCGGGGACGAGGCAAGCTTGATGATTTGAAGATGGCTTCCTTGAGGC
CBO4225	downstream fragment for SET2 delete, forward	ACTGCTGTCGATTCGATACTAAATTAGTGAATCCGCTATAAAACAAGC
CBO4226	downstream fragment for SET2 delete, reverse	AATTCCTGCAGCCCGGGGGATCGTTTAAACGTTCAACTTGCCCCACCAGTTC
CBO4281	SET2 upstream verification primer, forward	AGGATTGGACGAAGTAAACAAGGA
CBO4282	SET2 downstream verification primer, reverse	ATCGCCAAGATCCTTGCTGAAAAC
CBO4283	C. auris SET2 ORF PCR, forward	AACAAAGGGTATGGTTTGGTTG
CBO4284	C. auris SET2 ORF PCR, reverse	CACCCAAAGCTTCTGAAATACC
CBO5912	upstream fragment for RTT109 delete, forward	CAAGCTGCCACAAAGATAACTG
CBO5913	upstream fragment for RTT109 delete, reverse	GCGGGGACGAGGCAAGCTTGACATTCGGTAGAGCCTCTTCTAG
CBO5914	downstream fragment for RTT109 delete, forward	ACTGCTGTCGATTCGATACTAAGTGAGAAGTCTACTGTGCGTGTG
CBO5915	downstream fragment for RTT109 delete, reverse	AGGCTTGCTTGAGACACAGTG
CBO5916	RTT109 upstream verification primer, forward	CAAATTCAGTCCAAGCGTTCTG
CBO5917	RTT109 downstream verification primer, reverse	GTGATAATTCAAGGAAGGCCATC
CBO5918	C. auris RTT109 ORF PCR, forward	CTTGACTCTTGAGAAGGACCGTG
CBO5919	C. auris RTT109 ORF PCR, reverse	CGTAGATATTGCCCTGTTTCCAAC
CBO5936	upstream fragment for GCN5 delete, forward	CTGAACGGTCAACTTGATTCTG
CBO5937	upstream fragment for GCN5 delete, reverse	GCGGGGACGAGGCAAGCTTGAGAGGCTCTGGTGAAGTTTACAG
CBO5938	downstream fragment for GCN5 delete, forward	ACTGCTGTCGATTCGATACTAACCAAAGCTGATTAACTGACCTG
CBO5939	downstream fragment for GCN5 delete, reverse	CGTACTTACCCATTGGTGACTAC
CBO5940	GCN5 upstream verification primer, forward	CAATCACCACGTATTCGACTTC
CBO5941	GCN5 downstream verification primer, reverse	CATAAGGGTCAGCAACTTGTCC
CBO5942	C. auris GCN5 ORF PCR, forward	CTTATAGACCTTTCGACAAGCG
CBO5943	C. auris GCN5 ORF PCR, reverse	CAACTCCTGGAGAAGTGTCATC
CBO5944	upstream fragment for DOT1 delete, forward	CCATTCATCAAAGACCCCTCAG
CBO5945	upstream fragment for DOT1 delete, reverse	GCGGGGACGAGGCAAGCTTGAGCTTGGCTCCTTGAAGAATCC
CBO5946	downstream fragment for DOT1 delete, forward	ACTGCTGTCGATTCGATACTAAGATGTCAGTTCGCTCATCTAAGC
CBO5947	downstream fragment for DOT1 delete, reverse	ACAAAGACATGCTAAAGGCTCC
CBO5948	DOT1 upstream verification primer, forward	CAACTTGTGCCACTATACTCCG
CBO5949	DOT1 downstream verification primer, reverse	GGTCTCTCATGGATCAATCCTTC
CBO5950	C. auris DOT1 ORF PCR, forward	GTGGATTCCCTTCTAGCTGATG
CBO5951	C. auris DOT1 ORF PCR, reverse	CTGGCATCAGTGCTAAGTTCAG
CBO7910	upstream fragment for CAS5 delete, forward	CAGCCTGATCCTGAGCAAGTC
CBO7911	upstream fragment for CAS5 delete, reverse	GCGGGGACGAGGCAAGCTTGATGAACGAGGTGGGAAACAGTC
CBO7912	downstream fragment for CAS5 delete, forward	ACTGCTGTCGATTCGATACTAACCGTACTTATCAAGCATCCAGG
CBO7913	downstream fragment for CAS5 delete, reverse	CGATAACGTGGTGTCTCTCCAG
CBO7914	C. auris CAS5 ORF PCR, forward	CTCCTACTCCAAATCTGCATCTG
CBO7915	C. auris CAS5 ORF PCR, reverse	GCAATTCGGCTCTTCACATTG
CBO7916	upstream fragment for CNA1 delete, forward	GAGACTTGGGCAAGGAACAGTAC
CBO7917	upstream fragment for CNA1 delete, reverse	GCGGGGACGAGGCAAGCTTGAGTCCAAGCGAAGTCAAACTAGC
CBO7918	downstream fragment for CNA1 delete, forward	ACTGCTGTCGATTCGATACTAAGTACACCCAATCTAGGATCTGCG
CBO7919	downstream fragment for CNA1 delete, reverse	CGTCCTATTGTCCTTCCTGTGTC
CBO7920	C. auris CNA1 ORF PCR, forward	GACTTACCCAGACACCTTGTGG
CBO7921	C. auris CNA1 ORF PCR, reverse	TGAGGCAACCAGTAAGGATGC
CBO7735	upstream fragment for CRZ1 delete, forward	GACCAGATTGTGAAAGAGATCG
CBO7736	upstream fragment for CRZ1 delete, reverse	GCGGGGACGAGGCAAGCTTGACGTGGGCAATTAACTTCTTGG
CBO7737	downstream fragment for CRZ1 delete, forward	ACTGCTGTCGATTCGATACTAAATCTGGAATACAACTACCCAGCG
CBO7738	downstream fragment for CRZ1 delete, reverse	GTGGTGATTCTGCTAACAACTCC
CBO7739	C. auris CRZ1 ORF PCR, forward	GGTGTCACTGGACTTTCTTTCG
CBO7740	C. auris CRZ1 ORF PCR, reverse	TTGTAGTGGGAAGGGACGAGAC
CBO9451	upstream fragment for LEU2 delete, forward	GAAGGGTTAATCAACTTGGAGG
CBO9452	upstream fragment for LEU2 delete, reverse	gcggggacgaggcaagcttgaCTTCTGAACGTGAAAGCTGTGC
CBO9454	downstream fragment for LEU2 delete, forward	actgctgtcgattcgatactaaGAATATCCGAAAGATAGGCGAC
CBO9456	downstream fragment for LEU2 delete, reverse	CATGAAGAAGGTCAAATTCCG
CBO6838	C. auris LEU2 ORF PCR, forward	AGTCAGACGCTGTCTTGTTGG
CBO6839	C. auris LEU2 ORF PCR, reverse	ATGGCAGCAGAGTCAATGAGC
CBO6716	common HygB, forward	GACTCGACAGAAGATGATATTG
CBO6717	common HygB, reverse	GTCACCGAGATCCACTTAACG
CBO6718	C. auris GCN5 expression cassette PCR, forward	CACAGCTTTCACGTTCAGAAGGATGTTTCCGAGCTGATGAGC
CBO6719	C. auris GCN5 expression cassette PCR, reverse	CAATATCATCTTCTGTCGAGTCCTCTCCAAGAGAGTCAAGTGGG
CBO6722	upstream fragment for LEU2, forward	GCATGCCTGCAGGTCGACTCTAGAGAAGGGTTAATCAACTTGGAGG
CBO6723	upstream fragment for LEU2, reverse	CACGGCGCGCCTAGCAGCGGGTTTAAACCTTCTGAACGTGAAAGCTGTGC
CBO6724	downstream fragment for LEU2, forward	TCGGGAATTAAACTATCAGTGTGAATATCCGAAAGATAGGCGAC
CBO6725	downstream fragment for LEU2, reverse	GCCAGTGAATTCGAGCTCGGTACCCATGAAGAAGGTCAAATTCCG
CBO7206	C. auris GCN5 gene complementation transformation fragment PCR, forward	GAAGGGTTAATCAACTTGGAGG
CBO7207	C. auris GCN5 gene complementation transformation fragment PCR, reverse	CATGAAGAAGGTCAAATTCCGG
CBO4325	qPCR for C. auris SET1, forward	GAAGTCCAAACTTCGTGAAACC
CBO4326	qPCR for C. auris SET1, reverse	TCGAGTCTCTCTTCAACATCCA
CBO4323	qPCR for C. auris SET2, forward	CTGCTCTCATTTTGATCAGACG
CBO4324	qPCR for C. auris SET2, reverse	GAAGAATGGGATCATGAAAAGC
CBO6044	qPCR for C. auris RTT109, forward	TGTAGGTGACATTCCAGGAGCC
CBO6045	qPCR for C. auris RTT109, reverse	CTGCTGCGTGGTTACCGATT
CBO6048	qPCR for C. auris DOT1, forward	CGCCGCTTACAGTCGAATAG
CBO6049	qPCR for C. auris DOT1, reverse	AGGTCGTAGAACAGGCTCAG
CBO6052	qPCR for C. auris GCN5, forward	GGCTGGAGGAAATGGACAAG
CBO6053	qPCR for C. auris GCN5, reverse	GATGGGTGGTTGGTCAACTC
CBO4626	qPCR for C. auris ERG11, forward	GTGCCCATCGTCTACAACCT
CBO4627	qPCR for C. auris ERG11, reverse	TCTCTCTGCACAGCTCGAAA
CBO5725	qPCR for C. auris ERG1, forward	CGTTAGAGCGGAGAAAAACG
CBO5726	qPCR for C. auris ERG1, reverse	ACCGAGGCTCTTGACTTTGA
CBO5727	qPCR for C. auris ERG3, forward	ACTTCCCCCAGTTTTTCGAT
CBO5728	qPCR for C. auris ERG3, reverse	CGCCACGGAAAAGTAAAGAA
CBO5729	qPCR for C. auris ERG25, forward	AACCAGACAAGGTTCCAACG
CBO5730	qPCR for C. auris ERG25, reverse	GGAGCACAAGGGATGAAAAA
CBO6712	qPCR for C. auris SNQ2, forward	GCGTATTGGTTGGCATCTGA
CBO6713	qPCR for C. auris SNQ2, reverse	TCGTAGAAGTTCACCGTGTAGT
CBO6714	qPCR for C. auris UPC2, forward	GCAAGAAGAGAAGAGTCAAGTG
CBO6715	qPCR for C. auris UPC2, reverse	CTGAGATGAGGCTGAAGTAGT
CBO4616	qPCR for C. auris CDR1, forward	CCAACCACGGTCAAGCTATT
CBO4617	qPCR for C. auris CDR1, reverse	ACCTCCAACATCCATTCAGC
CBO4620	qPCR for C. auris MDR1, forward	GAAGTATGATGGCGGGTG
CBO4621	qPCR for C. auris MDR1, reverse	CCCAAGAGAGACGAGCCC
CB07346	qPCR for C. auris FKS1, forward	CAAGTTCGTCGTGTCTATGC
CB07347	qPCR for C. auris FKS1, reverse	GGTTCCTCGTCCTCATTCAA
CB07348	qPCR for C. auris FKS2, forward	CTGGTGCTCGTCGTGTTGAT
CB07349	qPCR for C. auris FKS2, reverse	GCAGCCGTTGGAGTAGTGTT
CB07352	qPCR for C. auris CHS2, forward	CCTCCACCTCCAAGAACTCA
CB07353	qPCR for C. auris CHS2, reverse	ACGCTGTAGGCTGGTATTGT
CBO7723	qPCR for C. auris CRZ1, forward	GCAGGTAACGGCAACGAATC
CBO7724	qPCR for C. auris CRZ1, reverse	CGAGATGGCGACTTGAGGAA
CBO7725	qPCR for C. auris CAS5, forward	GCAATGTGTTCACCGACTCT
CBO7726	qPCR for C. auris CAS5, reverse	CGAGCAGAGCCAGTAACAAG
CBO7727	qPCR for C. auris BMT3, forward	AGACACGAAGACACCTCCAT
CBO7728	qPCR for C. auris BMT3, reverse	CTGCTCATCCTCGGTATTGC
CBO7936	qPCR for C. auris GLC7, forward	GACGAGTCCTTGCTCTGTTCT
CBO7937	qPCR for C. auris GLC7, reverse	CGGTTATTGCCAACGCTGTT
CBO7938	qPCR for C. auris RBE1, forward	AACTGCTCGTGCTGGAACTC
CBO7939	qPCR for C. auris RBE1, reverse	TGTCGGTGCCTTGGTAATCG
CBO7942	qPCR for C. auris UTR2, forward	GTGTATGCCAATGCCTCGTATG
CBO7943	qPCR for C. auris UTR2, reverse	GCCTCAGTGTAGTTACCCAAGT
CBO7944	qPCR for C. auris ALS1, forward	GTCACAGTCACAGTCAGCATCT
CBO7945	qPCR for C. auris ALS1, reverse	CGCAACAGCAACAATACCAGAG
CBO7946	qPCR for C. auris PGA52, forward	AACTGCTCGTGCTGGAACTC
CBO7947	qPCR for C. auris PGA52, reverse	TGTCGGTGCCTTGGTAATCG
CBO9419	qPCR for C. auris RHO1, forward	TTATGTCGCTGATGTTGA
CBO9420	qPCR for C. auris RHO1, reverse	ATCTGTCGTAGTCTTCCT
CBO8897	qPCR for C. albicans CAS5, forward	CAAGATGACGATGCGGTTA
CBO8898	qPCR for C. albicans CAS5, reverse	TGTTGTTGATGTTGCTGATTC
CBO8899	qPCR for C. albicans CRZ1, forward	CACCTCCTTCTATTGTAATCA
CBO8900	qPCR for C. albicans CRZ1, reverse	ATGTTGTTGTTGTTGTTGTT
CBO8471	ChIP-qPCR for C. auris ERG11 gene Promoter Ⅰ, forward	GTAATGCCCTACTCTTGGAC
CBO8472	ChIP-qPCR for C. auris ERG11 gene Promoter Ⅰ, reverse	AGGAGGACCACTATACGATG
CBO8429	ChIP-qPCR for C. auris ERG11 gene Promoter Ⅱ, forward	CTCGGTTATCTGCTGACTCT
CBO8430	ChIP-qPCR for C. auris ERG11 gene Promoter Ⅱ, reverse	GCTTCTAGGCTTGTGTAAGG
CBO8473	ChIP-qPCR for C. auris ERG11 gene Promoter Ⅲ, forward	CAGCATTTCCCAGCAATCAGG
CBO8474	ChIP-qPCR for C. auris ERG11 gene Promoter Ⅲ, reverse	GTAGGGCATTGGCTGTGGAT
CBO8475	ChIP-qPCR for C. auris CDR1 gene Promoter Ⅰ, forward	TACGCTATTTGCCGCCAGAA
CBO8476	ChIP-qPCR for C. auris CDR1 gene Promoter Ⅰ, reverse	AACAATGTCGCAGAGGGAGAG
CBO8441	ChIP-qPCR for C. auris CDR1 gene Promoter Ⅱ, forward	AAATCCCGCCTCTTCTAAGC
CBO8442	ChIP-qPCR for C. auris CDR1 gene Promoter Ⅱ, reverse	GAACACCACGCATCATTGTC
CBO8477	ChIP-qPCR for C. auris CDR1 gene Promoter Ⅲ, forward	GACCGCAGACCTACTCAATG
CBO8478	ChIP-qPCR for C. auris CDR1 gene Promoter Ⅲ, reverse	CGACAGTCCTCTCACCTTCT
CBO8443	ChIP-qPCR for C. auris CDR1 gene Promoter Ⅳ, forward	GGCAACTCTCATCTTCTCCA
CBO8444	ChIP-qPCR for C. auris CDR1 gene Promoter Ⅳ, reverse	CATTTCCTGCTCGCTCTTTG
CBO9423	ChIP-qPCR for C. auris FKS1 gene Promoter Ⅰ, forward	CATACCGACTAAACACAT
CBO9424	ChIP-qPCR for C. auris FKS1 gene Promoter Ⅰ, reverse	CTGGATAGAGACTTGAGA
CBO9425	ChIP-qPCR for C. auris FKS1 gene Promoter Ⅱ, forward	CTTCGTGTTCTCCATCAA
CBO9426	ChIP-qPCR for C. auris FKS1 gene Promoter Ⅱ, reverse	TTAGGACAACTTCAGTGTAA
CBO9427	ChIP-qPCR for C. auris FKS1 gene Promoter Ⅲ, forward	CACAACCAGAGAAGTAGAAG
CBO9428	ChIP-qPCR for C. auris FKS1 gene Promoter Ⅲ, reverse	CCGTTAGCAATTACTGAGAG
CBO9431	ChIP-qPCR for C. auris CAS5 gene Promoter Ⅰ, forward	AACCATTGAACCAGTGTCT
CBO9432	ChIP-qPCR for C. auris CAS5 gene Promoter Ⅰ, reverse	ACAGTAGCCAGAGGTGAT
CBO9433	ChIP-qPCR for C. auris CAS5 gene Promoter Ⅱ, forward	CTGCAACAACTACAACAA
CBO9434	ChIP-qPCR for C. auris CAS5 gene Promoter Ⅱ, reverse	GAACAAGAATCAAGGACAA
CBO9435	ChIP-qPCR for C. auris CAS5 gene Promoter Ⅲ, forward	TACCTGCCAAATCACTATC
CBO9436	ChIP-qPCR for C. auris CAS5 gene Promoter Ⅲ, reverse	GGTTCAGAATGTCTCCTG
CBO9437	ChIP-qPCR for C. auris CAS5 gene Promoter Ⅳ, forward	GTGCGAGATGCTGATTAG
CBO9438	ChIP-qPCR for C. auris CAS5 gene Promoter Ⅳ, reverse	GCCTGTCTGTATGTGTTG
CBO9439	ChIP-qPCR for C. auris CRZ1 gene Promoter Ⅰ, forward	TCCTCCTCTAAAGTGTTTC
CBO9440	ChIP-qPCR for C. auris CRZ1 gene Promoter Ⅰ, reverse	TTGTTGTTGTGCTTGATG
CBO9441	ChIP-qPCR for C. auris CRZ1 gene Promoter Ⅱ, forward	CTGTGAACAATCCAAAGA
CBO9442	ChIP-qPCR for C. auris CRZ1 gene Promoter Ⅱ, reverse	CAAGTCTCCTCAGTCTAA
CBO8874	upstream fragment for C. albicans GCN5 delete, forward	GATCCATCCATTGGAACACCAC
CBO8875	upstream fragment for C. albicans GCN5 delete, reverse	CACGGCGCGCCTAGCAGCGGGATCGGTTATTGCTTGTTTGGG
CBO8876	downstream fragment for C. albicans GCN5 delete, forward	GTCAGCGGCCGCATCCCTGCGTGATTCTTGGCCGAAATACC
CBO8877	downstream fragment for C. albicans GCN5 delete, reverse	CCTAATGAACCACCAGACAAAGC
CBO8878	C. albicans GCN5 upstream verification primer, forward	CAGAATGACACATTTGCCTCTC
CBO8879	C. albicans GCN5 downstream verification primer, reverse	CACTTATCCCATTGTGCCTTGG
CBO8880	C. albicans GCN5 ORF PCR, forward	CAACTACCCAAGATGCCTCGTG
CBO8881	C. albicans GCN5 ORF PCR, reverse	GAGCACTGCATCAATGTACCACC
CBO8882	common verification primer for GCN5 upstream fragment in LEU2 and upstream junction in C. albicans, reverse	GGGTTTGGGTAGTGAATAAAGG
CBO8883	common verification primer for GCN5 downstream fragment in LEU2 and downstream junction in C. albicans, forward	CATCATTTAATCGGTGGTGC
CBO8884	common verification primer for GCN5 upstream fragment in HIS1 and upstream junction in C. albicans, reverse	CTTGAGCATATCCCATGGTCTAG
CBO8885	common verification primer for GCN5 downstream fragment in HIS1 and downstream junction in C. albicans, forward	CGGCTCAGGAATATGTCTTGTG
CBO8886	common LEU2 and HIS1, forward	GCAGGGATGCGGCCGCTGACACCAGTGTGATGGATATCTGC
CBO8887	common LEU2 and HIS1, reverse	CCGCTGCTAGGCGCGCCGTGAGCTCGGATCCACTAGTAACG
CBO8901	C. albicans CAS5 overexpression, forward-1	TCATCCCACCCCTTTGTTGGTAAATATGACTTTAACATATACTATCAAGCTTGCCTCG
CBO8902	C. albicans CAS5 overexpression, reverse-1	GGCTGTGATAGCTGTGTCGGCGAACTTAATAAATAATTCTCCATATTTGAATTCAATTG
CBO8903	C. albicans CAS5 overexpression, forward-2	ATTTTTGCTATTTTATTTCTATTCTAATTTATTTACTTTGCTTTTCATCCCACCCCTTT
CBO8904	C. albicans CAS5 overexpression, reverse-2	CATAATTGTCCATAAATAGTAAACTATTTGTACCATCATCATATGGCTGTGATAGCTGT
CBO8905	C. albicans CRZ1 overexpression, forward-1	AAATATTTTCCCCTTTTTATATCTAAATTTCATAAATCCCAATCATCAAGCTTGCCTCG
CBO8906	C. albicans CRZ1 overexpression, reverse-1	TATAGCTGTGACCCATCATCCTGGGGATGAGGATTGTTAGACATATTTGAATTCAATTG
CBO8907	C. albicans CRZ1 overexpression, forward-2	TAATCTGGTCATTTCATTTCCCCTAACAGCATCTTTCCAAGTTCAAATATTTTCCCCTT
CBO8908	C. albicans CRZ1 overexpression, reverse-2	CTTTCCTGATTACAATAGAAGGAGGTGATATTTCAAAGTTATCATATAGCTGTGACCCA
CBO9459	C. albicans CNA1 overexpression, forward-1	acttttaaatatttaaatcaattttctggctccccattatcatcatcaagcttgcctcg
CBO9460	C. albicans CNA1 overexpression, reverse-1	cctctgccctgctcctccccgtttcctactccgtttgctcaacaacttttaaatattta
CBO9461	C. albicans CNA1 overexpression, forward-2	ttattgatttgttcagtattacgttgaacagtatttcctgacatatttgaattcaattg
CBO9462	C. albicans CNA1 overexpression, reverse-2	cattacctgtggtggttcgtctatgttgaattgcatttaatgcattattgatttgttca
