# Supplementary material for: Targeting epigenetic regulators to overcome drug resistance in the emerging human fungal pathogen Candida auris
Source: Nat Commun. 2025 May 20;16:4668. doi: 10.1038/s41467-025-59898-6 (PMC12092656; doi:10.1038/s41467-025-59898-6)
Supplement: Supplementary file 6 — Source data [file 41467_2025_59898_MOESM6_ESM.xlsx]

## Sheet: Fig. 1
	Fig.1a														Fig.1b
		Vehicle			Caspofungin			Fluconazole			5-Flucytosine					Vehicle			Caspofungin			Fluconazole			5-Flucytosine
	H3K9ac	0.913106	1.09454	0.992359	2.05815	1.89401	1.97331	1.08566	1.30432	0.997738	1.063	1.37861	1.01313		H3K4me3	1.00217	0.921362	1.07647	1.12157	1.17781	1.33279	1.07031	1.00425	0.95734	1.17742	0.929781	0.992634
	H3K14ac	0.853518	1.15619	0.990292	2.33537	2.23609	2.19788	1.24906	0.998862	1.2428	1.51004	0.917026	1.34553		H3K36me3	1.07504	1.04195	0.883009	1.46041	1.49448	1.54696	1.1742	0.850644	0.811821	1.89905	1.24585	1.89039
	H3K18ac	0.935307	0.878514	1.18618	2.43716	2.4436	2.01141	1.0533	1.10655	0.962316	1.33412	1.51255	0.720119		H3K79me3	0.965981	1.02208	1.01194	0.796461	2.0603	1.85774	0.806657	1.17872	1.52961	1.17121	1.62813	2.20818
	H3K27ac	0.902888	0.991255	1.10586	1.65073	1.86166	1.60924	1.22129	1.29822	1.24303	1.34807	1.40326	1.10127
	H3K36ac	0.995235	0.855054	1.14971	2.10698	2.57521	1.91372	0.959399	1.35435	1.13272	0.854074	2.02085	0.861186
	H3K56ac	0.938978	1.09357		2.31215	2.58631		1.13783	1.38234		1.55161	1.99171
	Fig.1c
		Caspofungin										Fluconazole
		0h			0.5h			1h				0h			0.5h			1h
	GCN5	1.00783	1.00512	0.987173	1.46869	1.2005	1.23003	1.6363	1.59138	1.52251		1.00783	1.00512	0.987173	1.34903	1.3943	1.38219	1.6008	1.52903	1.68598
	SET1	1.00276	1.00323	0.994032	1.46497	1.30318	1.35047	1.40842	1.29823	1.29517		1.00276	1.00323	0.994032	1.34586	1.32592	1.24858	1.40776	1.32255	1.50652
	SET2	0.944414	1.08739	0.973761	2.01788	1.87721	1.89579	2.21902	2.01677	2.02156		0.944414	1.08739	0.973761	2.26032	2.17146	2.0983	2.43667	2.06532	2.50756
	RTT109	1.02223	0.999693	0.978555	0.999693	1.08976	1.07439	0.978555	0.984633	1.02657		1.02223	0.999693	0.978555	1.1522	1.15349	1.03268	1.3208	1.27313	1.35002
	DOT1	1.00167	1.01264	0.985867	0.821372	0.870956	0.727472	0.818554	0.836679	0.765258		1.00167	1.01264	0.985867	0.898196	0.891722	0.819699	1.01604	0.829142	0.998551
	Fig.1d
		Caspofungin										Fluconazole
		0h			0.5h			1h				0h			0.5h			1h
	GCN5	1.00604	1.00274	0.991278	1.69463	1.57697	1.65083	1.4815	1.53822	1.54322		1.00604	1.00274	0.991278	1.90603	1.73011	1.41205	1.10361	1.20798	1.13835
	SET1	1.01529	0.950037	1.03674	1.39353	1.40655	1.32007	1.20123	1.26997	1.14942		1.01529	0.950037	1.03674	1.20646	1.36049	1.02282	0.897838	0.972187	0.92953
	SET2	1.00845	1.00115	0.990486	2.17919	2.27733	2.15419	2.13541	2.07454	2.07721		1.00845	1.00115	0.990486	2.08958	2.35595	1.88607	1.33189	1.56808	1.42601
	RTT109	1.00791	0.967644	1.02533	1.07212	1.00721	1.08557	1.02457	0.945485	0.968107		1.00791	0.967644	1.02533	1.14413	1.093	0.968071	0.762768	0.850974	0.778564
	DOT1	1.03413	0.950165	1.01772	0.956688	1.00202	0.977341	0.995145	0.989827	0.972214		1.03413	0.950165	1.01772	0.994678	1.121	0.910129	0.971419	0.783889	0.814802

## Sheet: Fig. 2
	Fig.2a										Fig.2b
	Fig.2c
			0	0.2	0.4	0.8	1.6	3.125	6.25	12.5	25	50	100	CAS (ng/mL)
		CBS12767	1	1.03498	1.04929	1.04372	1.09459	1.35453	1.1868	0.997615	1.45151	0.149444	0.157393
		gcn5Δ	0.793323	0.805246	0.740859	0.747218	0.712242	0.368839	0.118442	0.355326	0.197933	0.116852	0.123211
		GCN5 AB	1.10493	0.972973	1.09062	0.864865	0.879968	0.91256	0.844992	0.837838	0.745628	0.118442	0.120032
			0	0.2	0.4	0.8	1.6	3.125	6.25	12.5	25	50	100	MCF (ng/mL)
		CBS12767	1	0.870274	0.970348	0.942921	0.89477	0.993699	0.954631	0.659735	0.021424	0.112161	0
		gcn5Δ	1	0.713121	0.71238	0.74722	0.641732	0.458661	0.161417	0	0	0.003937	0
		GCN5 AB	1	0.800593	0.925871	0.865085	0.960051	0.942295	0.930247	0.838301	0.314521	0	0
			0	1	2	4	8	16	32	64	128	256	512	FLC(μg/mL)
		CBS12767	1	0.878918	0.872477	0.976814	0.870545	0.875698	0.909833	0.885359	0.92851	0.873766	0.765565
		gcn5Δ	1	0.910121	0.88583	0.873684	0.883401	0.878543	0.868826	0.810526	0.633198	0.419433	0.132794
		GCN5 AB	1	0.967671	0.978887	0.952496	0.957774	0.929404	0.936662	0.992742	0.947878	0.918188	0.785573
			0	0.004	0.008	0.016	0.032	0.063	0.125	0.25	0.5	1	2	ITC (μg/mL)
		CBS12767	1	0.982345	0.968614	0.96796	0.690061	0.21796	0.13884	0.072145	0.003487	0.000109	0.001526
		gcn5Δ	1	0.590062	0.478261	0.350155	0.203416	0.107919	0.007764	0.005047	0	0	0.007764
		GCN5 AB	1	0.942741	0.924727	0.894489	0.709843	0.289084	0.070984	0.016299	0.003431	0.002037	0.003967
			0	0.032	0.063	0.125	0.25	0.5	1	2	4	8	16	VOC (μg/mL)
		CBS12767	1	0.923349	0.980542	0.936321	0.941627	0.926297	0.976415	0.910377	0.860259	0.539505	0.083137
		gcn5Δ	1	0.891683	0.901354	0.852998	0.814313	0.765957	0.572534	0.40619	0.199226	0.065764	0.007737
		GCN5 AB	1	0.997447	1.02234	1.01085	1.01085	1.01085	0.968092	0.971283	0.920868	0.5418	0.092534
			0	1	2	4	8	16	32	64	128	256	512	FLC(μg/mL)
		CBS12767	1	0.932229	0.919966	0.996127	0.938038	0.907057	0.852194	0.617255	0.191265	0	0.00796
		gcn5Δ	1	0.900826	0.876033	0.863636	1.08182	0.766942	0.469421	0.010744	0	0	0.015702
		GCN5 AB	1	0.913034	0.929381	0.871186	0.844377	0.761988	0.615519	0.36966	0.00109	0	0.002398
			0	1	2	4	8	16	32	64	128	256	512	FLC(μg/mL)
		CBS12767	1	0.956922	0.902915	0.82126	0.721603	0.562152	0.3982	0.153236	0.029147	0.00793	0.002679
		gcn5Δ	1	0.894472	0.834171	0.760948	0.683417	0.564968	0.375449	0.151472	0.020101	0.01364	0.017947
		GCN5 AB	1	0.994621	0.901838	0.817122	0.694756	0.500448	0.287315	0.079561	0	0	0.000784
	Fig.2d
			CBS12767
		Time (h)	Vehicle			7.8			31.25			125			CAS (ng/mL)
		0	6.41497	6.30963	6.3784	6.41497	6.30963	6.3784	6.41497	6.30963	6.3784	6.41497	6.30963	6.3784
		2	6.51322	6.53148	6.549	5.5563	5.59107	5.44716	5.41497	5.49136	5.43136	5.69897	5.65128	5.75128
		4	6.90309	6.94448	6.97313	5.79934	5.97313	5.80618	5.44871	5.43136	5.46389	5.78104	5.77815	5.76042
		8	7.54654	7.50243	7.44091	6.41497	6.46538	6.44716	5.02531	5.02938	5.02036	5.22789	5.29003	5.15776
		24	8.35984	8.36736	8.34044	7.84261	7.91169	7.81954	5.61909	5.69267	5.73046	5.18412	5.21272	5.276
		48	8.52244	8.52244	8.50379	8.05308	8.04922	8.07188	7.30963	7.34439	7.38382	5.77815	5.8451	6.11394
			gcn5Δ
		Time (h)	Vehicle			7.8			31.25			125			CAS (ng/mL)
		0	6.1959	6.06446	6.09691	6.1959	6.06446	6.09691	6.1959	6.06446	6.09691	6.1959	6.06446	6.09691
		2	6.45788	6.47422	6.43775	5.38021	5.32015	5.31597	5.47712	5.49416	5.45332	5.49693	5.59988	5.61278
		4	6.39794	6.36173	6.32222	4.85126	4.80618	4.81954	4.98677	5	5.03019	5.07918	5.01703	5.03342
		8	7.00432	7.10037	7.14613	3.30103	3.90309	3.95424	4.01284	3.93952	4.03342	4.1959	4.21748	4.18752
		24	7.57519	7.71265	7.63548	2.83885	2.87506	3.0086	2.07918	2.14613	2	2.4624	2.27875	1
		48	7.95904	7.88649	8	5.74068	5.06595	4.9722	1.60206	1	1.69897	1	1	1
			GCN5 AB
		Time (h)	Vehicle			7.8			31.25			125			CAS (ng/mL)
		0	6.35411	6.31175	6.33846	6.35411	6.31175	6.33846	6.35411	6.31175	6.33846	6.35411	6.31175	6.33846
		2	6.49969	6.52892	6.4183	5.14613	5	5.07918	5.23045	5.30103	5.38021	5.46538	5.46538	5.42651
		4	6.54407	6.74036	6.53148	5.5682	5.6721	5.51851	5.51983	5.47712	5.49276	5.47422	5.47567	5.46835
		8	7.18469	7.24055	7.23045	6.61909	6.5563	6.67761	4.99651	4.92942	4.90848	5.26103	5.18184	5.20412
		24	8.24304	8.25285	8.27875	7.77525	7.96755	7.91169	5.84708	5.95051	5.87437	5.42423	5.41364	5.39724
		48	8.27184	8.23805	8.24551	8.17609	8.08278	8.19866	7.20683	7.15534	7.18184	5.77815	5.72428	6.20412
	Fig.2e
			CBS12767
		Time (h)	Vehicle			7.8			31.25			125			CAS (ng/mL)
		0	5.78533	5.89763	5.85126	5.78533	5.89763	5.85126	5.78533	5.89763	5.85126	5.78533	5.89763	5.85126
		2	6.42651	6.38021	6.3927	5.716	5.85733	5.6721	5.43136	5.66276	5.64147	5.91169	5.93651	5.87622
		4	6.70757	6.92428	6.91381	6	5.98227	6.03743	6.1232	6.08778		6.07918	6.00689
		8	7.68124	7.67761	7.71933	6.55509	6.50515	6.61909	6.16554	5.8169		5.95036	5.9722
		24	7.32222	7.39794	7.36173	6.91381	7.05691	6.91908	6.9345	6.78533	7.02938	7.04532	7.03342	6.88649
		48	7.53148	7.77815	7.72428	7.25527	7.07918	7.27875	7.04139	7.17609	7.25527	7.30103	7
			gcn5Δ
		Time (h)	Vehicle			7.8			31.25			125			CAS (ng/mL)
		0	6.10721	6.05308	6.12057	6.10721	6.05308	6.12057	6.10721	6.05308	6.12057	6.10721	6.05308	6.12057
		2	6.43933	6.39445	6.40824	5.78104	5.76343	5.84323	5.76938	5.74507	5.78032	5.716	5.76641	5.75282
		4	6.34242	6.39794	6.39794	5.49024	5.50243	5.50243	5.47712	5.48996	5.42292	5.2887	5.33122	5.33766
		8	7.0899	7.0899	7.1038	5.20629	5.04532	4.87506	4.78533	4.78533	4.80346	4.68842	4.83759	4.73239
		24	7.12057	7.10037	7.02938	3.57519	3.14613	3.32222	3.33445	2.95424	3.36173	3.53148	3.44716	3.04139
		48	7.0086	7.05691	7.07555	3.26007	2.79239	2.82607	3.23805	2.51851	3.22272	2.11394	2.53148	1.95424
			GCN5 AB
		Time (h)	Vehicle			7.8			31.25			125			CAS (ng/mL)
		0	5.98677	6.02531	5.96379	5.98677	6.02531	5.96379	5.98677	6.02531	5.96379	5.98677	6.02531	5.96379
		2	6.43457	6.50106	6.45484	5.59107	5.64345	5.74036	5.79934	5.77815	5.66276	5.80618	5.79099	5.75587
		4	6.90848	6.88649	6.98227	5.97313	5.96848	6.05308	6.00346	6.00518		5.87622	5.99123
		8	7.63347	7.57519	7.58433	6.47129	6.3927	6.42325	6.13862	6.13354		5.95279	5.97128
		24	6.69897	7.14613	6.95424	6.90309	6.97313	6.96379	6.716	7.07188	6.8451	6.90309	6.81954	6.716
		48	7.38021	7.39794	6.95424	7.44716	7.11394	7.04139	6	6	6.90309	6.60206	6.90309

## Sheet: Fig. 3
Fig. 3d														Fig. 3e
	ERG11		CBS12767			gcn5Δ			GCN5 AB							WT-H3K14ac			gcn5Δ-H3K14ac			WT -IgG			gcn5Δ-IgG
		Vehicle	1.04339	0.950277	1.00856	0.559743	0.565856	0.469823	1.05732	1.25081	1.18903				Ⅰ	6.30797	4.94611	5.52734	2.94547	2.83806	2.81552	0.002633	0.002941	0.003317	0.022311	0.022379	0.02072
		FLC	2.98066	3.43156	3.48199	0.985462	1.06817	1.06802	3.22664	3.53589	3.18915				Ⅱ	6.37055	4.50429	5.18492	3.42401	3.18731	3.28844	0.002398	0.002284	0.002572	0.022661	0.024692	0.0243358
															Ⅲ	7.18277	5.5488	6.14569	4.08495	4.06544	4.6926	0.002513	0.002887	0.002524	0.020552	0.023633	0.0224641
	ERG1		CBS12767			gcn5Δ			GCN5 AB
		Vehicle	1.25168	0.856696	0.932567	0.782707	0.635745	0.556898	1.30096	1.35903	1.21118					IgG				0				30				60				120
		FLC	7.40316	7.20398	7.55124	1.09952	1.0192	0.992645	6.39757	7.45877	6.31731				Ⅰ	0.00071	0.000901	0.00079		5.20064	5.24085	5.19043		8.43522	8.76017	8.26027		5.73685	6.17685	5.80685		2.45891	2.46991	2.46291
															Ⅱ	0.000824	0.00072	0.000252	0.000464	5.7155	5.32647	4.33055	2.80332	8.27327	7.9658	8.13535	10.2756	6.29753	6.44756	6.54943	8.45335	3.31347	2.42109	2.28616	2.84151
	ERG3		CBS12767			gcn5Δ			GCN5 AB						Ⅲ	0.001076	0.000627	0.000796		7.75895	6.42401	7.09148		15.1427	11.8517	13.4972		10.5722	9.63245	9.63245		7.07186	6.81198	6.10194
		Vehicle	1.25168	0.856696	0.932567	0.782707	0.635745	0.556898	1.30096	1.35903	1.21118
		FLC	7.40316	7.20398	7.55124	1.09952	1.0192	0.992645	6.39757	7.45877	6.31731
														Fig. 3f
	ERG25		CBS12767			gcn5Δ			GCN5 AB							WT-H3K14ac			gcn5Δ-H3K14ac			WT -IgG			gcn5Δ-IgG
		Vehicle	1.25168	0.856696	0.932567	0.782707	0.635745	0.556898	1.30096	1.35903	1.21118				Ⅰ	3.99334	3.05125	3.27618	1.89325	1.93454	2.01295	0.002365	0.002847	0.001993	0.014906	0.019535	0.013856
		FLC	7.40316	7.20398	7.55124	1.09952	1.0192	0.992645	6.39757	7.45877	6.31731				Ⅱ	8.22687	6.12541	6.55538	3.29401	3.62472	3.87449	0.001815	0.002635	0.001819	0.01805	0.015329	0.014782
															Ⅲ	7.0186	4.82517	5.51875	3.65631	4.32088	4.43851	0.002137	0.003082	0.002241	0.018163	0.021548	0.012657
	UPC2		CBS12767			gcn5Δ			GCN5 AB						IV	6.14372	4.55277	5.17253	2.0488	2.52235	2.68087	0.002219	0.002596	0.002071	0.014996	0.019257	0.018432
		Vehicle	0.90295	1.01459	1.09156	1.23176	1.2127	1.16484	1.4942	1.54545	1.44463
		FLC	2.91652	3.09426	3.1623	1.88143	1.92518	1.74852	2.87186	2.92094	2.53524					IgG			0			30			60			120
															Ⅰ	0.000732	0.000792	0.000882	2.54226	2.23974	2.18674	4.90071	4.04855	3.85714	2.80182	2.54591	2.13687	1.46521	1.28606	1.26548
	CDR1		CBS12767			gcn5Δ			GCN5 AB						Ⅱ	0.001132	0.000716	0.00126	8.68546	7.87504	7.8844	11.8379	11.6129	9.84757	6.17596	6.68413	6.75165	2.85344	5.33029	3.93636
		Vehicle	1.06512	1.00425	0.934884	0.95215	1.09697	0.957196	1.12952	1.16669	1.02101				Ⅲ	0.00095	0.00075	0.000413	5.75705	5.00044	5.21569	8.9181	7.45725	8.86372	4.6137	5.65315	5.17854	2.90513	4.3617	3.59846
		FLC	2.44448	2.29669	2.59205	1.39385	1.30673	1.25812	1.52183	1.65755	1.39263				IV	0.001358	0.001299	0.000726	6.66154	4.90664	5.15951	8.1246	7.933	5.99253	4.70775	4.04366	3.9524	2.77359	2.29784	2.08913
	SNQ2		CBS12767			gcn5Δ			GCN5 AB
		Vehicle	1.00841	0.964621	1.02804	0.698215	0.625656	0.673256	1.0112	1.04925	1.02077
		FLC	3.25645	3.17021	3.33751	0.586744	0.546751	0.561399	1.73172	1.92145	1.83908
	MDR1		CBS12767			gcn5Δ			GCN5 AB
		Vehicle	1.04157	0.984519	0.975181	1.59661	1.56246	1.55107	0.671314	0.698443	0.671823
		FLC	2.38698	2.21417	2.39346	1.31739	1.352	1.3412	1.37993	1.53984	1.39126

## Sheet: Fig. 4
	Fig. 4a														Fig. 4d
				CBS12767			gcn5Δ			GCN5 AB
		FKS1	Vehicle	1.00748	0.969626	1.02367	0.47944	0.453149	0.452505	0.777746	0.770074	0.910204
			CAS	1.3869	1.36102	1.4007	0.86817	0.848035	0.831416	1.34444	1.31285	1.26746
				CBS12767			gcn5Δ			GCN5 AB
		FKS2	Vehicle	0.934872	1.12446	0.951274	7.75768	7.94113	8.45336	1.32456	1.32647	1.1682
			CAS	4.43249	4.94305	5.09267	14.9246	14.1476	15.8141	3.84566	3.62648	3.49324
				CBS12767			gcn5Δ			GCN5 AB
		RHO1	Vehicle	0.934872	1.12446	0.951274	7.75768	7.94113	8.45336	1.32456	1.32647	1.1682
			CAS	4.43249	4.94305	5.09267	14.9246	14.1476	15.8141	3.84566	3.62648	3.49324
	Fig. 4b
				CBS12767			gcn5Δ			GCN5 AB
		CAS5	Vehicle	1.11107	0.9503	0.947101	1.22641	1.17836	1.26968	0.955038	0.987551	0.92692
			CAS	2.36307	2.34596	2.36602	1.72655	1.70628	1.6956	1.80831	1.76722	2.02489
				CBS12767			gcn5Δ			GCN5 AB
		CRZ1	Vehicle	1.1207	0.903287	0.98784	0.766464	0.736053	0.788016	0.917165	0.917076	0.831969
			CAS	2.55036	2.59234	2.59451	0.935707	0.905809	0.935408	2.30221	2.2673	1.95404
	Fig. 4c
															Fig. 4e
																		CBS12767			gcn5Δ			GCN5 AB
																CHS2	Vehicle	0.983564	0.977767	1.03983	0.550961	0.396001	0.559285	0.955781	0.947457	0.975093
																	CAS	5.55456	5.05506	5.2704	2.23558	2.04893	2.2512	6.62083	6.66588	6.43186
																		CBS12767			gcn5Δ			GCN5 AB
																BMT3	Vehicle	1.02492	1.02071	0.955893	0.256715	0.254727	0.262981	0.706472	0.765088	0.744547
																	CAS	3.13093	3.09082	3.15767	1.06675	1.03906	1.05497	2.47834	2.39204	2.28438
																		CBS12767			gcn5Δ			GCN5 AB
																ALS1	Vehicle	0.950564	1.04853	1.00332	0.132116	0.169217	0.173332	1.08199	1.20706	1.06705
																	CAS	12.1102	11.4007	12.3116	0.42112	0.414567	0.578193	10.6215	9.45389	9.45879
																		CBS12767			gcn5Δ			GCN5 AB
																PGA52	Vehicle	1.02265	0.982081	0.995693	0.438671	0.420472	0.444611	0.627782	0.800094	0.784786
																	CAS	4.72499	4.49018	4.93345	1.76242	1.81871	2.33224	4.00118	4.14899	4.07582
																		CBS12767			gcn5Δ			GCN5 AB
																RBE1	Vehicle	0.955778	1.00219	1.04398	0.476045	0.46358	0.458527	0.638785	0.771949	0.758777
																	CAS	4.63571	4.57196	4.52284	1.70435	1.78786	2.39447	3.90216	4.15886	4.04559
																		CBS12767			gcn5Δ			GCN5 AB
																UTR2	Vehicle	1.04396	0.959885	0.997926	0.350906	0.329711	0.345329	0.765072	0.861483	0.786903
																	CAS	1.62176	1.51367	1.65076	0.647908	0.630136	0.860916	1.72969	1.80833	1.88331
	Fig. 4f														Fig. 4h

## Sheet: Fig. 5
	Fig. 5b							Fig. 5d
		Days	CBS12767	gcn5Δ	GCN5 AB				Kidney	WT	gcn5Δ	GCN5 AB		Lung	WT	gcn5Δ	GCN5 AB
		12	1							6.74365	3.94201	5.05903			5.24524	3.30452	4.15353
		12	1							7.7263	3.09384	5.81578			5.26986	2.86646	4.61741
		20	1							6.88043	3.25337	5.37946			5.66527	1.9974	4.3823
		20	1							6.58898	4.88949	5.44784			5.18858	2.21681	4.64222
		21	1
		22	1						Liver	WT	gcn5Δ	GCN5 AB		Brain	WT	gcn5Δ	GCN5 AB
		22	1							6.40535	2.06248	4.70844			4.6003	3.16336	3.87155
		30	0							5.61899	1.99611	6.4013			5.44886	3.22804	3.30737
		30		0						5.98459	3.44009	5.13119			4.9038	1.86107	3.32386
		30		0						6.15252	2.03105	5.96575			4.50146	1.76321	3.73149
		30		0
		30		0					Spleen	WT	gcn5Δ	GCN5 AB
		30		0						6.51902	3.39362	5.6676
		30		0						6.55979	2.43415	5.78132
		30		0						5.98998	2.60206	6.32512
		30		0						6.06818	3.54668	5.46201
		10			1
		10			1
		11			1
		27			1
		27			1
		27			1
		28			1
		30			0

## Sheet: Fig. 6
	Fig. 6b
		4 doses
		Kidney	WT	WT treated	gcn5Δ-2	gcn5Δ-2 treated
			5.78282	5.82162	5.50701	5.18316
			6.18346	5.766	5.88258	5.25718
			6.16446	5.79317	5.89196	5.69376
			6.21364	5.52028	5.92849	5.30245
		Spleen	WT	WT treated	gcn5Δ-2	gcn5Δ-2 treated
			6.17241	6.5875	5.1559	5.41835
			7.05799	6.49884	5.5477	5.19247
			7.02569	6.98003	5.1714	5.21671
			7.0615	5.99533	4.91161	5.28799
		Liver	WT	WT treated	gcn5Δ-2	gcn5Δ-2 treated
			6.22934	6.38217	5.02228	4.67573
			6.94182	6.24103	5.04471	4.72556
			6.69612	6.41538	4.61432	4.74545
			7.02489	5.95634	4.95748	4.60472
		Lung	WT	WT treated	gcn5Δ-2	gcn5Δ-2 treated
			5.16802	4.87362	5.12391	4.80884
			5.62118	4.95732	5.52176	4.68169
			5.57099	5.44841	5.073	4.70713
			5.40961	5.65993	5.25456	4.55429
		8 doses
		Kidney	WT	WT treated	gcn5Δ-2	gcn5Δ-2 treated
			6.64545	5.9324	6.19548	5.48203
				5.92734	6.67162	3.84896
			6.72893	5.5546	6.769	5.52558
			6.75766	5.88944	5.76526	5.1189
		Spleen	WT	WT treated	gcn5Δ-2	gcn5Δ-2 treated
			6.62062	6.0964	5.32641	4.74819
				6.04428	5.13817	3.39408
			6.47751	6.26054	5.80798	4.6784
			6.44883	5.98813	4.97587	4.55026
		Liver	WT	WT treated	gcn5Δ-2	gcn5Δ-2 treated
			6.77786	5.89601	4.74766	4.39794
				5.86055	4.78027	4.04301
			6.53535	6.04576	4.58232	4.20576
			6.48388	6.21605	4.80315	4.12356
		Lung	WT	WT treated	gcn5Δ-2	gcn5Δ-2 treated
			5.69709	4.54898	4.5889	3.45387
				4.62893	4.51312	3.5157
			5.02709	4.65874	4.69257	4.04888
			5.60544	4.77691	4.07291	3.74978

## Sheet: Fig. 7
	Fig. 7a
																CPTH2 (μM)
													Vehicle			0.125			0.25			0.5			1
												H3K9ac	1.03772	1.00309	0.959191	0.958397	1.13833	0.858316	0.947569	1.07175	0.798599	0.878707	0.965436	0.800917	0.755686	0.773493	0.578368
												H3K14ac	0.81963	1.11722	1.06315	0.552768	1.00578	0.74882	0.518533	0.882231	0.642795	0.363332	0.635533	0.522274	0.061366	0.231698	0.160648
												H3K18ac	1.19432	0.901459	0.904221	0.726054	0.570561	0.463229	0.552662	0.407062	0.330477	0.612894	0.439456	0.39801	0.185271	0.133232	0.100257
												H3K27ac	1.04887	0.999644	0.951482	1.03208	1.1094	0.934256	0.963706	0.98698	0.812563	0.760394	0.77457	0.695654	0.594429	0.584873	0.447361
												H3K36ac	0.980239	1.10108	0.91868	0.793709	0.858244	0.670415	0.726377	0.770355	0.577107	0.684404	0.59141	0.588333	0.242953	0.245886	0.184291
												H3K56ac	0.990039	1.1857	0.824262	0.891317	1.1951	0.685804	1.03048	1.23311	0.739373	0.820372	0.988251	0.643578	0.637875	0.807422	0.416315
	Fig. 7b														Fig. 7c
																		CAS (ng/mL)
																CPTH2 (μM)		0	0.146484	0.292969	0.585938	1.171875	2.34375	4.6875	9.375	18.75	37.5	75	150
																	4	0.113994	0.117138	0.116352	0.119497	0.117925	0.118711	0.119497	0.112421	0.115566	0.112421	0.109277	0.109277
																	2	0.117138	0.122642	0.120283	0.121069	0.121069	0.119497	0.121855	0.116352	0.117138	0.117138	0.117138	0.112421
																	1	0.955189	0.904874	0.783805	0.683962	0.301887	0.121855	0.120283	0.111635	0.119497	0.116352	0.113994	0.115566
																	0.5	1.0228	1.04638	1.02201	1.06054	0.995283	0.139937	0.128931	0.118711	0.121069	0.119497	0.117138	0.117138
																	0.25	1.04717	1.06211	1.05425	1.06446	1.05346	0.763365	0.123428	0.119497	0.118711	0.117138	0.118711	0.117138
																	0.125	1.01965	1.03774	1.03302	1.0566	1.05739	1.04402	0.191824	0.115566	0.121069	0.118711	0.113208	0.117925
																	0.0625	1.02358	1.05739	1.02516	1.06997	1.03145	1.05503	0.685535	0.136792	0.118711	0.117925	0.117138	0.117138
																	0	1	1	1.00157	1.01022	0.992138	1.03302	0.952044	0.189465	0.13522	0.113994	0.183176	0.11478
															Fig. 7d
																		CAS (μg/mL)
																CPTH2 (μM)		0	0.03125	0.0625	0.125	0.25	0.5	1	2	4	8	16	32
																	4	0.121411	0.121411	0.125513	0.122231	0.091058	0.123052	0.11977	0.116489	0.122231	0.123052	0.11813	0.127974
																	2	0.159967	0.127153	0.127974	0.106645	0.112387	0.101723	0.127974	0.098441	0.100082	0.097621	0.097621	0.09516
																	1	0.727646	0.625103	0.509434	0.569319	0.644791	0.305989	0.149303	0.136177	0.127974	0.124692	0.11895	0.127974
																	0.5	1.04594	1.04102	1.05414	1.03363	1.09598	1.00246	0.921247	0.936013	0.552912	0.292863	0.264151	0.264151
																	0.25	1.04594	1.09188	1.04676	1.15669	1.22477	1.17884	0.995078	1.02707	0.918786	0.981132	0.875308	0.804758
																	0.125	1.04676	1.03199	1.03856	1.03363	1.18704	1.11895	0.987695	1.13207	0.984413	1.04102	0.939295	0.912223
																	0.0625	1.03774	1.02215	1.04512	1.03774	1.11813	1.00246	0.965546	1.11977	1.03856	1.01887	0.967186	0.828548
																	0	1	1.02625	1.02133	1.16161	1.00246	1.23298	0.966366	1.10418	1.02789	0.960623	0.997539	0.798195
	Fig. 7e
		Time (h)	Vehicle			CPTH2 4 μM			CAS 7.8 ng/mL			CAS 31.25 ng/mL			combo1			combo2
		0	6.32634	6.33445	6.37658	6.32634	6.33445	6.37658	6.32634	6.33445	6.37658	6.43136	6.37107	6.44716	6.32634	6.33445	6.37658	6.43136	6.37107	6.44716
		2	6.53148	6.42651	6.30963	5.98227	5.92428	6.11727	5.43136	5.54407	5.27875	5.32838	5.39794	5.47712	5.79796	5.83251	5.77815	5.56348	5.68124	5.5682
		4	6.74036	6.51851	6.34242	6.17026	6.19033	6.14613	5.49136	5.44716	5.5563	5.10721	5.07555	5.01284	5.65897	5.62737	5.64738	5.56585	5.59988	5.52114
		8	7.35218	7.3784	7.39794	6.94939	6.85733	6.90848	5.79934	5.87506	5.8451	4.85733	4.93952	4.83251	5.18469	5.20951	5.26482	5.24502	5.29226	5.16077
		24	8.19313	8.2014	8.21484	7.94448	7.90848	7.94939	7.73239	7.61909	7.74819	5.66652	5.67394	5.58883	5.42943	5.51799	5.52114	4.10037	4.30103	4.35218
		48	8.27416	8.25768	8.27184	7.86332	7.86923	7.99564	8.12385	8.15836	8.13672	6.90309	6.82608	6.92428	7.12711	7.24055	7.31175	2.79239	2.89209	2.87506
	Fig. 7g
		Time (h)	Vehicle			CPTH2 6 μM			CAS 8 μg/mL			CAS 128 μg/mL			combo1			combo2
		0	6.2833	6.32015	6.2014	6.2833	6.32015	6.2014	6.2833	6.32015	6.2014	6.2833	6.32015	6.2014	6.2833	6.32015	6.2014	6.2833	6.32015	6.2014
		2	6.69197	6.65321	6.65896	5.68664	5.69984	5.68124	6.25527	6.29226	6.2878	6.01199	6.08636	6.04532	5.3927	5.29666	5.49136	6.21484	6.11528	6.21484
		4	7.06446	7.08279	6.95904	5.36173	5.20412	5.233	6.67394	6.68485	6.70927	5.96379	5.99564	5.96	4.85126	4.69897	4.59107	5.9425	5.79796	5.80346
		8	7.48572	7.51054	7.48144	5.54407	5.51054	5.49554	7.19313	7.15106	7.10449	6.03342	6.05308	6.15229	5.13354	4.96848	5.05308	5.41162	5.4843	5.46982
		24	8.02938	7.92942	8.0569	6.92221	6.91803	6.90956	7.77525	7.69196	7.76343	7.14613	7.24055	6.94448	3.82607	3.8451	3.96379	4.95904	4.85126	5.06819
		48	7.69897	7.60206	7.69897	7.04922	7.02531	6.97313	7.51851	7.49136	7.716	7.49136	6.8451	7.07918	2.94939	2.9345	2.83251	2.30103	2.60206	2.69897
	Fig. 7i
		BJCA001		CAS (ng/mL)													CBS12766		CAS (ng/mL)													CBS15605		CAS (ng/mL)
		CPTH2 (μM)		0	0.146484	0.292969	0.585938	1.171875	2.34375	4.6875	9.375	18.75	37.5	75	150		CPTH2 (μM)		0	0.146484	0.292969	0.585938	1.171875	2.34375	4.6875	9.375	18.75	37.5	75	150		CPTH2 (μM)		0	0.146484	0.292969	0.585938	1.171875	2.34375	4.6875	9.375	18.75	37.5	75	150
			4	0.099727	0.096995	0.103142	0.10041	0.096311	0.099727	0.099727	0.095628	0.099727	0.101776	0.094262	0.10041			4	0.0967	0.099002	0.098235	0.104375	0.094398	0.098235	0.095165	0.094398	0.094398	0.116654	0.09977	0.095165			4	0.097285	0.095023	0.099548	0.101056	0.096531	0.099548	0.098039	0.090498	0.098793	0.096531	0.09276	0.097285
			2	0.103825	0.103825	0.102459	0.102459	0.10041	0.101093	0.102459	0.104508	0.101776	0.105191	0.10041	0.104508			2	0.165004	0.129701	0.118189	0.116654	0.10284	0.098235	0.09977	0.09977	0.099002	0.09977	0.104375	0.099002			2	0.668929	0.57089	0.346908	0.233786	0.113122	0.100302	0.101056	0.098039	0.101056	0.100302	0.100302	0.098793
			1	0.512295	0.356557	0.242486	0.112022	0.097678	0.099044	0.101776	0.098361	0.102459	0.105874	0.098361	0.105874			1	1.04144	1.01995	1.18496	0.978511	0.850345	0.159632	0.127398	0.101305	0.124328	0.10284	0.092095	0.098235			1	1.03243	1.00528	1.00151	0.931373	0.547511	0.099548	0.103318	0.095023	0.101056	0.099548	0.098793	0.116893
			0.5	0.974727	0.887295	0.798497	0.351776	0.10929	0.102459	0.103825	0.103825	0.103825	0.107923	0.102459	0.102459			0.5	1.04988	1.05372	1.03377	1.0353	1.03684	0.541059	0.099002	0.099002	0.0967	0.101305	0.10284	0.09977			0.5	1.02564	1.03544	1.01885	1.03695	0.88009	0.113122	0.102564	0.100302	0.102564	0.101056	0.101056	0.099548
			0.25	1.01025	0.992486	0.951503	0.781421	0.305328	0.102459	0.102459	0.103142	0.103825	0.107923	0.101776	0.104508			0.25	1.04221	1.04835	1.03607	1.01535	1.02072	0.879509	0.122794	0.102072	0.098235	0.09977	0.103607	0.098235			0.25	1.0083	1.01659	1.01885	1.03922	0.966063	0.20362	0.104827	0.100302	0.10181	0.10181	0.101056	0.103318
			0.125	1.00546	1.00751	1.01025	0.89071	0.654372	0.125	0.103825	0.099727	0.103142	0.105191	0.098361	0.103825			0.125	1.02916	1.01842	1.12279	1.01381	1.01151	0.994628	0.693016	0.105909	0.0967	0.100537	0.110514	0.10284			0.125	0.993213	1.00377	1.00151	1.02639	1.0181	0.593514	0.125189	0.094268	0.101056	0.10181	0.108597	0.098039
			0.0625	1.02049	1.01981	1.01366	0.931694	0.749317	0.198087	0.103825	0.103142	0.104508	0.105191	0.102459	0.103825			0.0625	1.03991	1.02916	1.13047	1.0967	1.09977	1.08672	1.12663	0.472755	0.101305	0.102072	0.109747	0.098235			0.0625	1.01584	1.01207	1.02036	1.01885	1.02941	0.784314	0.107843	0.099548	0.098039	0.101056	0.10181	0.099548
			0	1	0.987705	1.00956	0.969945	0.85929	0.385246	0.10041	0.096995	0.101776	0.103142	0.096311	0.101093			0	1	1.00307	1.00614	1.02226	1.04605	1.08749	1.10284	1.03684	0.103607	0.101305	0.0967	0.0967			0	1	0.989442	1.01508	1	1.02413	0.927602	0.691554	0.144042	0.098793	0.098793	0.117647	0.115385
		CBS12372		CAS (ng/mL)													CBS10913		CAS (ng/mL)													RICU2		CAS (ng/mL)
		CPTH2 (μM)		0	0.146484	0.292969	0.585938	1.171875	2.34375	4.6875	9.375	18.75	37.5	75	150		CPTH2 (μM)		0	0.146484	0.292969	0.585938	1.171875	2.34375	4.6875	9.375	18.75	37.5	75	150		CPTH2 (μM)		0	0.146484	0.292969	0.585938	1.171875	2.34375	4.6875	9.375	18.75	37.5	75	150
			4	0.096472	0.102952	0.105832	0.104392	0.095752	0.105112	0.101512	0.097912	0.102952	0.102952	0.098632	0.105832			4	0.114195	0.107851	0.11816	0.116574	0.117367	0.118953	0.115781	0.114195	0.116574	0.114988	0.109437	0.107058			4	0.340496	0.27438	0.252893	0.118182	0.142975	0.320661	0.108264	0.104132	0.109917	0.109917	0.104959	0.107438
			2	0.102232	0.110151	0.107991	0.107271	0.100072	0.107991	0.107271	0.104392	0.105832	0.106551	0.107991	0.111591			2	0.11816	0.109437	0.116574	0.117367	0.119746	0.116574	0.117367	0.120539	0.124504	0.120539	0.119746	0.116574			2	0.72314	0.671074	0.621488	0.571074	0.480992	0.167769	0.110744	0.097521	0.109917	0.109091	0.115702	0.11405
			1	0.884089	0.945284	0.915047	0.763859	0.098632	0.107271	0.104392	0.101512	0.105832	0.107991	0.102232	0.110151			1	0.819984	0.758128	0.697066	0.583664	0.138779	0.120539	0.118953	0.118953	0.122125	0.11816	0.113402	0.115781			1	0.92562	0.855372	0.816529	0.81157	0.780992	0.479339	0.118182	0.108264	0.114876	0.116529	0.130579	0.149587
			0.5	0.989921	0.99424	0.99712	0.954644	0.228942	0.110151	0.107991	0.106551	0.107991	0.12455	0.107991	0.110151			0.5	1.00793	0.964314	0.978588	0.954798	0.604282	0.125297	0.123711	0.132435	0.12609	0.120539	0.119746	0.117367			0.5	0.941322	0.916529	0.904959	0.909091	0.903306	0.745455	0.231405	0.122314	0.126446	0.147107	0.157025	0.176033
			0.25	0.985601	0.985601	0.989201	0.964723	0.262059	0.109431	0.108711	0.107271	0.107991	0.110151	0.109431	0.108711			0.25	1.00952	0.979381	1.00714	1.00159	0.698652	0.127676	0.12609	0.127676	0.125297	0.118953	0.119746	0.116574			0.25	0.959504	0.921488	0.923967	0.953719	0.924793	0.858678	0.342149	0.12562	0.141322	0.163636	0.173554	0.209917
			0.125	0.989201	1.00072	0.992801	0.949604	0.350612	0.108711	0.109431	0.102952	0.107991	0.109431	0.103672	0.110151			0.125	0.996828	0.975416	0.996828	0.987312	0.757335	0.124504	0.122918	0.122125	0.124504	0.11816	0.116574	0.11816			0.125	0.955372	0.971901	0.92562	0.961983	0.933884	0.87438	0.485124	0.141322	0.157025	0.157025	0.224793	0.220661
			0.0625	0.985601	0.974082	0.990641	0.951044	0.332613	0.109431	0.107991	0.106551	0.110871	0.110871	0.109431	0.110151			0.0625	1.00555	0.977002	0.979381	0.969865	0.735924	0.135607	0.120539	0.122918	0.122125	0.114988	0.119746	0.116574			0.0625	0.97438	0.944628	0.929752	0.931405	0.945455	0.892562	0.556198	0.152893	0.152893	0.170248	0.199174	0.217355
			0	1	1.01008	1.01008	0.950324	0.573074	0.113751	0.104392	0.102232	0.106551	0.106551	0.105112	0.113031			0	1	0.98414	1.00079	0.97383	0.861221	0.11816	0.117367	0.114988	0.120539	0.115781	0.11816	0.115781			0	1	1.00661	0.970248	0.966116	0.956198	0.947107	0.67438	0.238017	0.173554	0.195868	0.220661	0.219835
		BJCA002		CAS (ng/mL)													B11221		CAS (ng/mL)													B11244		CAS (ng/mL)
		CPTH2 (μM)		0	0.146484	0.292969	0.585938	1.171875	2.34375	4.6875	9.375	18.75	37.5	75	150		CPTH2 (μM)		0	0.146484	0.292969	0.585938	1.171875	2.34375	4.6875	9.375	18.75	37.5	75	150		CPTH2 (μM)		0	0.146484	0.292969	0.585938	1.171875	2.34375	4.6875	9.375	18.75	37.5	75	150
			4	0.249799	0.21112	0.16116	0.125705	0.110395	0.107977	0.104754	0.101531	0.104754	0.103948	0.101531	0.101531			4	0.484409	0.406091	0.374909	0.319797	0.195794	0.098622	0.094271	0.091371	0.093546	0.092821	0.091371	0.090645			4	0.093155	0.112209	0.091743	0.090332	0.08892	0.092449	0.090332	0.088215	0.091743	0.091743	0.088215	0.089626
			2	0.726027	0.672844	0.617244	0.54311	0.441579	0.116841	0.108783	0.108783	0.110395	0.107172	0.108783	0.106366			2	0.807832	0.724438	0.709935	0.6657	0.583031	0.24438	0.096447	0.099347	0.097172	0.097897	0.101523	0.101523			2	0.095977	0.095977	0.112915	0.091743	0.092449	0.09386	0.092449	0.092449	0.093155	0.092449	0.092449	0.093155
			1	0.920226	0.857373	0.850927	0.811442	0.755036	0.340854	0.112812	0.104754	0.110395	0.111201	0.108783	0.119259			1	0.906454	0.868745	0.929659	0.883249	0.864394	0.648296	0.147933	0.095722	0.102248	0.107324	0.119652	0.142132			1	0.784757	0.757234	0.594919	0.520113	0.342978	0.102329	0.09386	0.090332	0.094566	0.093155	0.091743	0.093155
			0.5	0.95004	0.920226	0.913779	0.90411	0.864625	0.631749	0.181305	0.112006	0.116035	0.136986	0.138598	0.136986			0.5	0.985497	0.893401	0.95504	0.975344	0.950689	0.810732	0.399565	0.113125	0.115301	0.129804	0.147933	0.164612			0.5	0.974594	0.923077	0.902611	0.87156	0.789697	0.395201	0.0988	0.095977	0.094566	0.099506	0.095272	0.093155
			0.25	0.95971	0.925866	0.933924	0.940371	0.923449	0.774376	0.286865	0.116035	0.125705	0.171636	0.159549	0.161966			0.25	0.972444	0.897752	0.961566	0.95504	0.958666	0.878173	0.540247	0.139956	0.126178	0.148658	0.15736	0.169688			0.25	1.01694	0.93578	0.98518	0.976711	0.948483	0.661256	0.107269	0.098095	0.094566	0.125618	0.095272	0.092449
			0.125	0.991136	0.962127	0.949234	0.938759	0.933924	0.821918	0.385173	0.119259	0.13618	0.166801	0.151491	0.161966			0.125	0.982596	0.895577	0.948513	0.97607	0.973169	0.908629	0.606962	0.174039	0.137781	0.139231	0.150109	0.181291			0.125	1.03317	1.00565	1.00847	1.02329	0.976711	0.909668	0.396613	0.092449	0.09386	0.091037	0.088215	0.092449
			0.0625	0.979855	0.961322	0.962933	0.929895	0.926672	0.843674	0.505238	0.128122	0.14585	0.16116	0.169218	0.174859			0.0625	0.975344	0.930384	0.959391	0.941262	0.931109	0.928209	0.6657	0.216099	0.13343	0.139956	0.158086	0.175489			0.0625	1.05716	1.03105	1.01835	1.02752	1.01411	0.961186	0.609033	0.151729	0.093155	0.093155	0.095272	0.09386
			0	1	0.97502	0.966962	0.952458	0.931507	0.871878	0.568896	0.191781	0.139404	0.149073	0.169218	0.171636			0	1	0.93256	0.960841	0.957941	0.950689	0.902103	0.685279	0.33285	0.144307	0.145758	0.147933	0.15446			0	1	0.992943	1.00071	1.01129	1.00776	1.00353	0.816514	0.43331	0.093155	0.090332	0.089626	0.091743
		AR1079		CAS (ng/mL)
		CPTH2 (μM)		0	0.146484	0.292969	0.585938	1.171875	2.34375	4.6875	9.375	18.75	37.5	75	150
			4	0.115187	0.094644	0.098313	0.097579	0.160675	0.096112	0.093177	0.090976	0.092443	0.094644	0.090976	0.091709
			2	0.763023	0.603081	0.559795	0.280998	0.172414	0.156273	0.096845	0.111519	0.097579	0.097579	0.104182	0.152605
			1	1.07337	1.01834	0.995598	0.975055	0.909758	0.103448	0.096845	0.132062	0.096845	0.096112	0.092443	0.150404
			0.5	1.10565	1.03155	1.07777	1.04989	0.940572	0.341159	0.099046	0.097579	0.09978	0.110051	0.096845	0.138665
			0.25	1.07997	1.01467	1.13133	1.05136	0.925899	0.297872	0.118122	0.096845	0.098313	0.098313	0.097579	0.095378
			0.125	1.0741	1.11665	1.11739	1.05062	1.11959	0.651504	0.100514	0.091709	0.096845	0.096112	0.094644	0.094644
			0.0625	1.08951	0.919296	1.12693	1.08437	0.999266	0.811445	0.106383	0.096845	0.097579	0.096845	0.097579	0.096112
			0	1	1.01687	1.03595	0.946442	0.996332	0.895818	0.15774	0.112252	0.094644	0.096845	0.096112	0.095378
	Fig. 7j																	Fig. 7k																	Fig. 7l
				CAS (μg/mL)																		CPTH2 (ng/mL)														Kidney	Vehicle	CPTH2	CAS	Combo		Liver	Vehicle	CPTH2	CAS	Combo
		CPTH2 (μM)		0	0.03125	0.0625	0.125	0.25	0.5	1	2	4	8	16	32				Day	PBS	Vehicle	62.5	32	16	8		Day	PBS	Vehicle	CPTH2 16 ng/mL	CAS 0.5 μg/mL	Combo						10 mg/kg	10 mg/kg					10 mg/kg	10 mg/kg
			4	0.098778	0.098778	0.10387	0.105906	0.108961	0.101833	0.288187	0.092668	0.099796	0.270876	0.104888	0.108961				8	0							8	0									5.34781	5.11095	4.49884	4.49757			5.11862	4.89734	4.87847	4.45119
			2	0.168024	0.112016	0.110998	0.101833	0.112016	0.110998	0.100815	0.098778	0.110998	0.100815	0.098778	0.117108				8	0							8	0									5.39579	5.11294	4.71835	4.48842			5.30436	5.24033	4.89921	4.30229
			1	0.954175	0.874745	0.85947	0.961303	0.846232	0.804481	0.629328	0.46945	0.560081	0.418534	0.107943	0.10998				8	0							8	0									5.18489	5.33589	4.636	4.63009			5.79117	5.31698	4.76073	4.34046
			0.5	1.00611	0.942974	0.925662	1.09165	0.906314	0.872709	0.823829	0.694501	0.756619	0.540733	0.104888	0.10998				8	0							8	0									5.26433	5.23673	4.41599	4.4469			5.24624	5.25883	4.29465	3.90527
			0.25	1.01731	0.960285	0.94501	0.92057	0.90224	0.844196	0.772912	0.700611	0.600815	0.374745	0.110998	0.113035				8	0							8	0									5.19778	5.15904	4.923	4.4593			4.9985	5.10341	5.34808	4.72875
			0.125	1.00815	0.964358	0.943992	0.903259	0.879837	0.812627	0.721996	0.680244	0.559063	0.342159	0.112016	0.110998				8	0							8	0									5.06628	4.93748	4.81836	4.38784			5.06557	5.18045	4.53317	3.95627
			0.0625	1.00713	0.9389	0.953157	0.89613	0.87169	0.805499	0.711813	0.661914	0.526477	0.307536	0.105906	0.108961				8	0							8	0									5.32081	5.15523	4.61099	4.55878			5.20826	4.90427	4.5481	4.02718
			0	1	0.97556	0.954175	0.91446	0.881874	0.767821	0.708758	0.619145	0.53055	0.36558	0.101833	0.112016				8	0							8	0									5.19402	5.24323	4.70522	4.60033			4.55063	5.12795	4.41386	4.42878
																			8	0							8	0
																			8	0							8	0								Kidney	Vehicle	CPTH2	CAS	Combo		Liver	Vehicle	CPTH2	CAS	Combo
																			8	0							8	0										40 mg/kg	10 mg/kg					40 mg/kg	10 mg/kg
																			8	0							8	0									5.05532	4.71036	4.15243	4.17336			5.56871	5.333	4.45782	4.23614
																			8	0							8	0									4.77411	4.69797	4.44752	3.58344			5.48054	5.15158	4.70975	4.03576
																			8	0							8	0									4.71385	5.0653	4.17016	3.70443			4.9644	5.57162	4.55344	4.22574
																			8	0							8	0									5.0679	5.03923	4.13344	3.97958			4.87289	5.1549	4.42956	4.35051
																			8	0							8	0									4.85363	4.74717	4.12494	4.17336			5.55306	5.39584	4.73956	4.27203
																			8	0							8	0									5.02502	4.95363	4.29194	3.82174			4.86918	5.34516	4.47379	4.17945
																			8	0							8	0
																			8	0							8	0
																			8	0							8	0
																			1		1						1		1
																			1		1						1		1
																			1		1						1		1
																			1		1						2		1
																			1		1						2		1
																			3		1						2		1
																			3		1						2		1
																			3		1						2		1
																			3		1						3		1
																			4		1						3		1
																			6		1						4		1
																			6		1						4		1
																			6		1						4		1
																			7		1						4		1
																			7		1						5		1
																			8		0						5		1
																			8		0						6		1
																			8		0						6		1
																			8		0						7		1
																			8		0						8		0
																			5			1					1			1
																			5			1					2			1
																			5			1					2			1
																			6			1					2			1
																			7			1					3			1
																			8			0					3			1
																			8			0					4			1
																			8			0					4			1
																			8			0					4			1
																			8			0					5			1
																			8			0					5			1
																			8			0					7			1
																			8			0					7			1
																			8			0					8			0
																			8			0					8			0
																			8			0					8			0
																			8			0					8			0
																			8			0					8			0
																			8			0					8			0
																			8			0					8			0
																			1				1				1				1
																			1				1				2				1
																			1				1				2				1
																			2				1				2				1
																			3				1				3				1
																			3				1				3				1
																			5				1				4				1
																			6				1				4				1
																			8				1				5				1
																			8				0				5				1
																			8				0				7				1
																			8				0				8				0
																			8				0				8				0
																			8				0				8				0
																			8				0				8				0
																			8				0				8				0
																			8				0				8				0
																			8				0				8				0
																			8				0				8				0
																			8				0				8				0
																			1					1			2					1
																			3					1			2					1
																			3					1			5					1
																			4					1			6					1
																			5					1			6					1
																			7					1			8					0
																			7					1			8					0
																			8					1			8					0
																			8					1			8					0
																			8					1			8					0
																			8					0			8					0
																			8					0			8					0
																			8					0			8					0
																			8					0			8					0
																			8					0			8					0
																			8					0			8					0
																			8					0			8					0
																			8					0			8					0
																			8					0			8					0
																			8					0			8					0
																			1						1
																			1						1
																			2						1
																			3						1
																			3						1
																			6						1
																			6						1
																			6						1
																			8						1
																			8						1
																			8						0
																			8						0
																			8						0
																			8						0
																			8						0
																			8						0
																			8						0
																			8						0
																			8						0
																			8						0

## Sheet: Fig. 8
	Fig. 8a
															CPTH2 (μM)
														Vehicle	25	50	100	200	400
														1.00975	1.06403	0.671502	0.69966	0.541519	0.217048
														0.949353	0.891609	0.677816	0.575227	0.516901	0.463699
														1.04089	1.10134	0.706274	0.799569	0.588896	0.35229
	Fig. 8b										Fig. 8d
			CPTH2 (μM)														CPTH2 (mg/kg)
		Vehicle	25	50	100	200	400	Lysis				Day	Vehicle				10				20				40
		24.6245	37.3235	33.0254	48.3618	40.9378	56.5184	107.168				0	22.4	20	20	21.3	19.3	21.1	19.9	21.4	19.9	20	19.4	21.3	19.7	19.7	20.9	19.7
		29.8018	33.4649	33.0742	46.3104	35.3209	52.0249	90.5124				1	22.4	19.4	19.5	21.6	19.8	20.9	20.4	21.4	20.8	20.7	20	21.6	20.8	20.4	21.7	20.2
		28.1411	38.8376	38.7399	47.7756	45.5289	53.539	102.967				2	21.8	19.3	20.1	20.5	19.6	20.7	19.9	21.6	20.6	19.7	19.3	21.4	21	20.2	21.3	20.1
		34.5395	39.619	39.5213	48.1176	53.2948	52.0737	99.3528				3	21.3	19.1	20	20.4	19.9	20.4	20.1	21.2	20.6	20.3	18.8	21.3	20.7	20.5	21.1	20.1
		28.8738	36.8839	43.7218	46.4081	48.2641	54.0763					4	21.5	19.5	20.3	20.6	19.2	20.8	20.2	21.4	20.8	20.4	19.1	21.3	20.9	20.4	21.2	20.1
		27.262	37.2258	45.1382	46.7988	48.899	54.2716
	Fig. 8c										Fig. 8e
				CPTH2 (μg/mL)								ALT	CPTH2 (μg/mL)				AST	CPTH2 (μg/mL)				CREA	CPTH2 (μg/mL)
		Day	Vehicle	0.1	1	5	10	40				Vehicle	10	20	40		Vehicle	10	20	40		Vehicle	10	20	40
		7	0									38.272	47.027	37.999	41.911		99.561	120.728	120.806	206.372		18.873	24.555	24.045	18.759
		7	0									42.828	37.487	36.362	37.979		146.544	100.726	98.729	120.959		24.648	24.271	20.473	19.138
		7	0									42.288	52.106	39.214	30.351		125.032	150.292	130.637	144.831		21.5	26.212	18.144	21.262
		7	0									37.158	41.249	35.633	61.483		142.662	153.233	139.227	414.014		23.557	20.601	21.776	22.792
		7	0
		7	0									BUN	CPTH2 (μg/mL)				LDH	CPTH2 (μg/mL)
		7	0									Vehicle	10	20	40		Vehicle	10	20	40
		7	0									21.196	31.511	27.143	19.135		357.541	592.576	495.25	661.714
		7	0									25.242	29.518	18.953	20.983		797.091	558.279	491.982	449.924
		7	0									27.124	27.966	18.771	15.134		784.998	864.986	529.072	585.659
		7	0									18.186	22.61	27.745	24.511		706.181	520.748	566.94	893.863
		7	0
		7	0
		7	0
		7	0
		7	0
		7	0
		7	0
		7	0
		7	0
		7		0
		7		0
		7		0
		7		0
		7		0
		7		0
		7		0
		7		0
		7		0
		7		0
		7		0
		7		0
		7		0
		7		0
		7		0
		7		0
		7		0
		7		0
		7		0
		7		0
		7			0
		7			0
		7			0
		7			0
		7			0
		7			0
		7			0
		7			0
		7			0
		7			0
		7			0
		7			0
		7			0
		7			0
		7			0
		7			0
		7			0
		7			0
		7			0
		7			0
		1				1
		1				1
		1				1
		1				1
		1				1
		1				1
		1				1
		1				1
		1				1
		1				1
		7				0
		7				0
		7				0
		7				0
		7				0
		7				0
		7				0
		7				0
		7				0
		7				0
		1					1
		1					1
		1					1
		1					1
		1					1
		1					1
		1					1
		1					1
		1					1
		1					1
		1					1
		1					1
		1					1
		1					1
		1					1
		1					1
		1					1
		1					1
		2					1
		7					0
		1						1
		1						1
		1						1
		1						1
		1						1
		1						1
		1						1
		1						1
		1						1
		1						1
		1						1
		1						1
		1						1
		1						1
		1						1
		1						1
		1						1
		1						1
		7						0
		7						0

## Sheet: Fig. S1
	Fig. S1a
	Fig. S1b
		YPD
		Time (h)	WT			gcn5Δ			rtt109Δ			set1Δ			set2Δ			dot1Δ
		0	0.1	0.1	0.1	0.1	0.1	0.1	0.1	0.1	0.1	0.1	0.1	0.1	0.1	0.1	0.1	0.1	0.1	0.1
		2	0.169	0.173	0.169	0.177	0.171	0.188	0.186	0.175	0.184	0.181	0.171	0.167	0.189	0.167	0.178	0.177	0.175	0.171
		4	0.468148	0.466667	0.441481	0.407407	0.38963	0.373333	0.348148	0.351111	0.343704	0.401481	0.4	0.401481	0.425185	0.44	0.413333	0.431111	0.416296	0.41037
		6	3.135	3.11	2.925	2.205	2.385	2.34	1.84	1.935	1.94	2.1	2.5	2.33	2.785	2.865	2.96	2.63	2.825	2.88
		8	6.91	6.56	6.63	5	6.02	5.45	4.78	4.67	4.57	5.47	6.02	5.82	6.51	6.43	6.44	6.32	6.58	6.69
		10	8.78	8.8	8.58	6.87	7.72	6.96	6.79	6.56	6.42	7.98	8.37	7.88	8.83	8.87	8.8	9.24	9.01	8.54
		12	9.82	10.19	9.72	8.65	9.33	9.3	9.35	9.36	8.9	9.79	10.01	9.21	10.06	10.17	9.88	9.99	10.3	9.85
		CAS 12.5 ng/mL
		Time (h)	WT			gcn5Δ			rtt109Δ			set1Δ			set2Δ			dot1Δ
		0	0.1	0.1	0.1	0.1	0.1	0.1	0.1	0.1	0.1	0.1	0.1	0.1	0.1	0.1	0.1	0.1	0.1	0.1
		2	0.163	0.152	0.16	0.156	0.149	0.153	0.125	0.122	0.128	0.128	0.122	0.124	0.156	0.145	0.152	0.123	0.135	0.13
		4	0.176	0.184	0.185	0.175	0.185	0.166	0.172	0.15	0.147	0.144	0.12	0.125	0.194	0.206	0.193	0.179	0.164	0.165
		6	0.295	0.235	0.272	0.199	0.175	0.169	0.16	0.173	0.152	0.169	0.141	0.143	0.231	0.238	0.208	0.186	0.219	0.2
		8	0.304	0.319	0.402	0.189	0.165	0.167	0.175	0.178	0.177	0.157	0.153	0.155	0.26	0.26	0.236	0.258	0.274	0.242
		10	0.412	0.409	0.598	0.174	0.153	0.189	0.204	0.2	0.18	0.216	0.146	0.189	0.306	0.317	0.291	0.376	0.338	0.402
		12	0.606	0.618	0.977	0.148	0.4	0.153	0.219	0.243	0.225	0.276	0.221	0.254	0.387	0.428	0.405	0.438	0.355	0.565
		14	0.646	0.687	0.739	0.155	0.152	0.396	0.275	0.282	0.296	0.308	0.279	0.291	0.697	0.64	0.682	0.587	0.546	0.637
		16	1.076	1.088	1.24	0.145	0.151	0.221	0.34	0.326	0.324	0.448	0.432	0.425	1.162	1.06	1.092	0.974	0.942	0.936
		18	2.288	2	2.072	0.156	0.17	0.182	0.442	0.374	0.395	0.545	0.566	0.573	2.236	2.104	2.112	1.62	1.688	1.744
		20	2.91	3.02	3.12	0.158	0.169	0.159	0.61	0.476	0.518	1.04	0.94	0.992	3.18	2.89	2.97	2.17	2.285	2.415
		22	4.11	4.47	4.55	0.169	0.177	0.158	0.96	0.776	0.736	1.924	1.732	1.932	4.74	4.5	4.52	3.75	4.41	4.52
		24	6.1	6.43	6.74	0.203	0.195	0.167	1.41	1.07	1.25	3.45	2.88	3.025	6.59	6.33	6.39	5.5	6.05	6.23
		MCF 6.25 ng/mL
		Time (h)	WT			gcn5Δ			rtt109Δ			set1Δ			set2Δ			dot1Δ
		0	0.1	0.1	0.1	0.1	0.1	0.1	0.1	0.1	0.1	0.1	0.1	0.1	0.1	0.1	0.1	0.1	0.1	0.1
		2	0.154	0.162	0.158	0.144	0.142	0.149	0.16	0.162	0.16	0.153	0.157	0.156	0.156	0.154	0.166	0.155	0.154	0.159
		4	0.214	0.216	0.217	0.143	0.16	0.151	0.196	0.21	0.205	0.202	0.19	0.201	0.217	0.216	0.231	0.21	0.21	0.211
		6	0.412	0.442	0.446	0.141	0.14	0.145	0.356	0.39	0.382	0.376	0.346	0.416	0.468	0.434	0.424	0.412	0.436	0.444
		8	0.912	0.921	0.957	0.136	0.141	0.145	0.666	0.717	0.732	0.801	0.684	0.9	0.987	0.942	0.96	0.906	0.921	0.924
		10	3.19	3.215	3.225	0.141	0.145	0.148	2.12	2.395	2.07	2.64	2.27	3.005	3.375	3.28	3.195	3.125	3.115	3.095
		12	6.08	6.28	6.08	0.153	0.135	0.149	3.68	4.54	3.71	4.84	4.29	5.45	6.15	5.95	6.37	6.02	5.96	5.82
		14	8.28	9.13	9.1	0.138	0.141	0.151	5.83	7.02	6.15	7.24	6.95	7.43	8.59	9.04	8.97	8.6	8.37	8.44
		FLC 512 μg/mL
		Time (h)	WT			gcn5Δ			rtt109Δ			set1Δ			set2Δ			dot1Δ
		0	0.1	0.1	0.1	0.1	0.1	0.1	0.1	0.1	0.1	0.1	0.1	0.1	0.1	0.1	0.1	0.1	0.1	0.1
		2	0.312	0.3	0.335	0.265	0.273	0.251	0.281	0.263	0.294	0.286	0.292	0.308	0.279	0.289	0.306	0.292	0.298	0.284
		4	0.582	0.606	0.567	0.384	0.405	0.396	0.428	0.41	0.439	0.44	0.485	0.427	0.553	0.535	0.528	0.495	0.482	0.481
		6	1.95	2.05	1.945	0.735	0.84	0.855	1.395	1.275	1.365	1.26	1.365	1.165	2.07	2.13	2.015	1.39	1.175	1.36
		8	3.18	3.185	3.28	0.745	0.745	0.725	1.975	2.06	1.995	1.75	1.82	1.815	3.435	3.44	3.315	2.205	2.19	2.265
		10	6.05	5.98	6.3	0.654	0.684	0.705	3.66	3.43	4.28	3.04	3.28	3.52	6.14	6.3	6.33	4.64	4.63	4.7
		12	7.7	7.89	8.23	1.08	1.16	1.07	5.49	5.42	5.88	4.77	5.3	5.52	8.17	8.36	8.35	6.65	6.81	6.66
		14	8.28	8.35	8.58	1.05	0.96	1.015	7.26	7.01	7.59	6.39	7.01	7.18	8.78	8.7	8.67	8.15	8.38	8.45
		VOC 2 μg/mL
		Time (h)	WT			gcn5Δ			rtt109Δ			set1Δ			set2Δ			dot1Δ
		0	0.1	0.1	0.1	0.1	0.1	0.1	0.1	0.1	0.1	0.1	0.1	0.1	0.1	0.1	0.1	0.1	0.1	0.1
		2	0.326	0.316	0.345	0.264	0.269	0.285	0.29	0.307	0.304	0.298	0.295	0.295	0.295	0.303	0.314	0.285	0.29	0.307
		4	0.671	0.65	0.649	0.438	0.426	0.44	0.525	0.518	0.546	0.526	0.539	0.511	0.639	0.636	0.642	0.548	0.54	0.579
		6	1.725	1.79	1.735	0.564	0.588	0.62	1.3	1.19	1.185	1.015	1.02	1.04	2.25	2.235	2.135	1.315	1.32	1.475
		8	2.57	2.62	2.765	0.82	0.84	0.885	1.97	2.115	2.105	1.52	1.425	1.54	3.36	3.43	3.47	2.265	2.335	2.44
		10	5.51	5.6	5.61	0.83	0.855	0.89	3.85	3.83	4.05	2.58	2.69	2.72	6.39	6.78	6.71	4.82	4.67	5.02
		12	6.99	6.94	7.33	1	0.945	0.84	4.64	4.96	4.93	3.46	3.6	3.8	7.75	7.95	7.84	6.14	6.42	6.54
		14	8.24	8.78	8.57	1.455	1.43	1.465	6.75	6.93	7.04	5.27	5.72	5.92	8.56	8.63	8.79	8.09	8.33	8.6
		ITC 125 ng/mL
		Time (h)	WT			gcn5Δ			rtt109Δ			set1Δ			set2Δ			dot1Δ
		0	0.1	0.1	0.1	0.1	0.1	0.1	0.1	0.1	0.1	0.1	0.1	0.1	0.1	0.1	0.1	0.1	0.1	0.1
		2	0.175	0.173	0.176	0.156	0.158	0.165	0.166	0.17	0.174	0.165	0.174	0.178	0.174	0.173	0.177	0.171	0.178	0.182
		4	0.293	0.273	0.283	0.235	0.233	0.24	0.247	0.252	0.247	0.246	0.252	0.244	0.273	0.276	0.281	0.277	0.292	0.275
		6	0.6075	0.618	0.5985	0.3945	0.4155	0.4755	0.3765	0.4635	0.48	0.465	0.5205	0.6345	0.4665	0.525	0.5505	0.807	0.672	0.591
		8	1.39	1.28	1.25	0.683333	0.59	0.663333	1.02667	1.15333	1.10333	1.11	1.2	1.13333	1.39667	1.39333	1.37667	1.29667	1.27	1.32667
		10	2.11	1.925	1.92	0.835	0.93	0.89	1.615	1.765	1.775	1.55	1.68	1.67	2.42	2.385	2.345	2.09	2.19	2.315
		12	2.86	2.56667	2.51333	0.913333	0.893333	1.1	2.01333	2.28667	2.08667	1.89333	2.23333	1.92667	3.27333	3.28667	3.14	2.68667	2.66	3.15333
		14	3.69	3.61	3.47	1.08	1.19	1.5	2.88	3.27	3.22	2.38	3.18	2.71	4.91	5.2	4.91	3.71	3.8	4.49
		AmB 250 ng/mL
		Time (h)	WT			gcn5Δ			rtt109Δ			set1Δ			set2Δ			dot1Δ
		0	0.1	0.1	0.1	0.1	0.1	0.1	0.1	0.1	0.1	0.1	0.1	0.1	0.1	0.1	0.1	0.1	0.1	0.1
		2	0.167	0.161	0.166	0.125	0.127	0.122	0.143	0.147	0.145	0.152	0.148	0.147	0.162	0.164	0.16	0.148	0.154	0.151
		4	0.282	0.242	0.256	0.164	0.145	0.146	0.21	0.194	0.185	0.251	0.223	0.218	0.237	0.216	0.21	0.206	0.188	0.189
		6	0.521	0.5	0.512	0.166	0.144	0.147	0.298	0.288	0.287	0.387	0.381	0.39	0.379	0.327	0.339	0.3	0.266	0.269
		8	1.268	1.226	1.21	0.191	0.167	0.168	0.491	0.506	0.456	0.619	0.579	0.626	0.651	0.585	0.595	0.504	0.402	0.464
		10	3.135	3.18	3.13	0.199	0.183	0.179	1.08	1.108	0.94	1.456	1.468	1.48	1.592	1.464	1.456	1.214	1.156	1.196
		12	5.36	5.21	5.4	0.203	0.192	0.195	2.525	2.595	2.26	3.13	3.175	3.22	3.685	3.51	3.675	2.83	2.92	2.84
		14	7.32	7.33	7.35	0.487	0.507	0.496	4.56	4.92	4.57	5.7	5.92	5.88	6.69	6.6	6.67	5.52	5.75	5.82
	Fig. S1c
	Fig. S1d								Fig. S1e
	Fig. S1f

## Sheet: Fig. S2
	Fig S2
				yCB799			gcn5Δ-2
		ERG11	Vehicle	0.948798	1.10137	0.956959	0.464815	0.421928	0.472224
			FLC	2.45624	2.43919	2.41597	0.50932	0.526499	0.536332
				yCB799			gcn5Δ-2
		ERG1	Vehicle	1.01456	1.17299	0.840292	0.408685	0.375582	0.384188
			FLC	4.57653	4.38337	4.17965	0.496422	0.510444	0.53063
				yCB799			gcn5Δ-2
		ERG3	Vehicle	0.993328	1.1369	0.885494	0.714408	0.713517	0.740592
			FLC	2.63182	2.45261	2.49495	0.709902	0.726075	0.780097
				yCB799			gcn5Δ-2
		ERG25	Vehicle	0.948798	1.10137	0.956959	0.258864	0.246383	0.24862
			FLC	1.68945	1.7788	1.7667	0.314703	0.296346	0.313566
				yCB799			gcn5Δ-2
		UPC2	Vehicle	0.992127	1.05554	0.954901	0.625635	0.592518	0.603388
			FLC	1.69109	1.71686	1.58845	0.725436	0.764661	0.73549
				yCB799			gcn5Δ-2
		CDR1	Vehicle	0.956844	1.10583	0.945084	0.622976	0.617169	0.577697
			FLC	1.4313	1.52439	1.40508	0.587315	0.60347	0.598806
				yCB799			gcn5Δ-2
		SNQ2	Vehicle	0.999335	1.09899	0.910536	0.522295	0.482365	0.467777
			FLC	2.40388	2.22401	2.44157	0.374307	0.388865	0.475509
				yCB799			gcn5Δ-2
		MDR1	Vehicle	0.9718	1.00897	1.01988	1.84358	1.78105	1.80438
			FLC	3.97014	3.99937	3.86914	1.95987	1.83314	1.85035

[truncated: 7 more sheets: Fig. S3, Fig. S4, Fig. S5, Fig. S6, Fig. S7, Fig. S8, Fig. S9]
